# Supplementary material for: Dimensional Engineering of 1D/2D Synergistic TiO2 Nanostructures for High-Efficiency Photocatalytic CO2 Reduction
Source: Materials (Basel). 2025 Sep 4;18(17):4148. doi: 10.3390/ma18174148 (PMC12430599; doi:10.3390/ma18174148)
Supplement: Supplementary file 1 [file materials-18-04148-s001.zip]

Archive with 1 entries (1 files):
- materials-3839953-supplementary.pdf
